# Supplementary material for: CRISPR–Cas ribonucleoprotein mediated homology-directed repair for efficient targeted genome editing in microalgae Nannochloropsis oceanica IMET1
Source: Biotechnol Biofuels. 2019 Mar 25;12:66. doi: 10.1186/s13068-019-1401-3 (PMC6432748; doi:10.1186/s13068-019-1401-3)
Supplement: Supplementary file 2 — Additional file 2. Supplementary table. [file 13068_2019_1401_MOESM2_ESM.xlsx]

## Sheet: Sheet1
	Primers used in the study
VCP FW	5’-CCATGATTACGCCAAGCTTGCATGCGAGTCCCCGGGTTGGAGGGGTCGTTTATTTCTCTGCC-3’
VCP RV	5’-CTGCTCGGAGGGGAGGATGAAG-3’
BLE FW	5’-CCCCTCCGAGCAGATGGCCAAGTTGACCAGTG-3’
BLE RV	5’-CCTGATCCCTGGCCATCAGTCCTGCTCCTCGGC-3’
A-TUB FW	5’-GGAGCAGGACTGATGGCCAGGGATCAGGAGGAGGGAG-3’
A-TUB RV	5’-CCTCTAGAGGAGTCTGGTTGTTGGAAAGGGAGGGTAGTGGCGATG-3’
CLP FW	5’-ACTACCCTCCCTTAGCAAATAGTCTTTATTTAGAACACAGAAGAAG-3’
CLP RV	5’-CTCGGTACCCGGGGATCCTCTAGAGGAGTCTGGTTGTTGGAGAGTGAGGGGGAGGGGGAG-3’
pUC FW	5’-TCCAACCCGGGGACTCGCATGCAAGCTTGGCGTAATC-3’
pUC RV	5’-TCCAACAACCAGACTCCTCTAGAGGATCCCCGGG-3’
NR US FW	5’-CTGGCGATCGTTGAGACTAACC-3’
NR US RV	5’-TCCGCCTCATTATTCCAGGTACAC-3’
NR DS FW	5’-GGCGACCAGTTCGTCCATTG-3’
NR DS RV	5’- GCGGCATGTCATTAGGTGCTTTG-3’
ZeoR FW	5’- GTGTACCTGGAATAATGAGGCGGAGTTGGAGGGGTCGTTTATTTC
ZeoR RV	5’- CAATGGACGAACTGGTCGCCGTTGGAGAGTGAGGGGGA-3’
pUC19 FW	5’- CAAAGCACCTAATGACATGCCGCATGACCATGATTACGCCAAGCTTG
pUC19 RV	5’-GGTTAGTCTCAACGATCGCCAGAGCTGTTTCCTGTGTGAAATTGTTATCC-3’
Check FW	5’-GTGCTTGATGCGGACGACAG-3’
Check RV	5’-AAAGCGCACGACGCAATGG-3’
Sp1 sgRNA FW	5’-GCCGGCGCAGACAAGAGTGAGTTTTAGAGCTAGAAATAGCAAG-3’
Sp2 sgRNA FW	5’-AACCTCCTTGCGGCGATTGCGTTTTAGAGCTAGAAATAGCAAG-3’
sgRNA RV	5’-GATCCGCACCGACTC-3’
T7 sp1 FW	5’- TAATACGACTCACTATAGGGCCGGCGCAGACAAG-3’
T7 sp2 FW	5’- TAATACGACTCACTATAGGAACCTCCTTGCGGCGATTG-3’
	Template for invitro transcription and production of Sp sgRNA
DNA template for Sp sgRNA 1	5'-TAATACGACTCACTATAGGGCCGGCGCAGACAAGAGTGAGTTTTAGAGCTAGAAATAGCAAGTTAAAATAAGGCTAGTCCGTTATCAACTTGAAAAAGTGGCACCGAGTCGGTGCGGATC-3'
DNA template for Sp sgRNA 2	5'-TAATACGACTCACTATAGGAACCTCCTTGCGGCGATTGCGTTTTAGAGCTAGAAATAGCAAGTTAAAATAAGGCTAGTCCGTTATCAACTTGAAAAAGTGGCACCGAGTCGGTGCGGATC-3'
	Guide RNA used in the study
Sp sgRNA 1	5'-GCCGGCGCAGACAAGAGUGAGUUUUAGAGCUAGAAAUAGCAAGUUAAAAUAAGGCUAGUCCGUUAUCAACUUGAAAAAGUGGCACCGAGUCGGUGCGGAUC-3’
Sp sgRNA 2	5'-AACCUCCUUGCGGCGAUUGCGUUUUAGAGCUAGAAAUAGCAAGUUAAAAUAAGGCUAGUCCGUUAUCAACUUGAAAAAGUGGCACCGAGUCGGUGCGGAUC-3’
Cas12a crRNA 1	5'-AAUUUCUACUGUUGUAGAUGACGGGCGUGCCCCUGCACGUGCU-3’
Cas12a crRNA 2	5'-AAUUUCUACUGUUGUAGAUUGGCACGAGUAUCCCCCUCCUCAA-3’
Cas12a crRNA 3	5'-AAUUUCUACUGUUGUAGAUUCAUAACUGGAUGACAAUGAGCAC-3’
